# Supplementary material for: Treatment of Acute Coronary Syndrome by Telemedically Supported Paramedics Compared With Physician-Based Treatment: A Prospective, Interventional, Multicenter Trial
Source: J Med Internet Res. 2016 Dec 1;18(12):e314. doi: 10.2196/jmir.6358 (PMC5159613; doi:10.2196/jmir.6358)
Supplement: Supplementary file 2 [file jmir_v18i12e314_app2.xlsx]

## Sheet: Tabelle1
Nr_TemRas	District	Gesch_TemRas	Alt_TemRas	12Kanal_TemRas	ASS_TemRas	Heparin_TemRas	Morphin_TemRas	O2_TemRas	SpO2	RR sys	HF	KHK	HRST	DM	Herzins	Niereninsuff	artHTN	cRF	Stroke	ACVB	Pacer	Defi	Nr_Match	District	Gesch_Match	Alt_Match	12Kanal_Match	ASS_Match	Heparin_Match	Morphin_Match	O2_Match	SpO2	RR sys	HF	KHK	HRST	DM	Herzins	Niereninsuff	artHTN	cRF	Stroke	ACVB	Pacer	Defi
33	Aachen	m	42	1	1	1	1	1	97	150	80	0	0	1	0	0	0	0	0	0	0	0	33	Aachen	m	41	1	1	1		0	94	140	100	0	0	0	0	0	0	0	0	0	0	0
29	Aachen	m	50	1	1	1	1	1	98	140	92	0	0	0	0	0	0	0	0	0	0	0	29	Aachen	m	51	1	1	1	1	0	97	140	117	0	0	0	0	0	1	0	2	0	0	0
23	Aachen	m	79	1	0	1	1	1	99	126	51	1	0	0	0	0	0	0	0	0	0	0	23	Aachen	m	72	1	0	1		0	99	200	86	1	0	0	0	0	0	0	0	0	0	0
150	Aachen	w	52	1	0	0		1	100	109	60	0	0	0	0	0	0	0	0	0	0	0	150	Aachen	w	58	1	1	1		0	99	170	89	0	0	1	0	0	0	1	0	0	0	0
17	Aachen	m	45	1	0	1	1	1	97	189	86	0	0	0	0	0	0	0	0	0	0	0	17	Aachen	m	46	1	1	1	1	1	98	110	115	1	0	0	0	0	0	1	0	0	0	0
15	Aachen	m	78	1	1	1	1	1	94	125	96	1	0	0	0	0	1	0	0	0	0	0	15	Aachen	m	70	1	1	1	1	0	96	115	67	0	0	0	0	0	0	0	0	0	0	0
14	Aachen	m	62	1	1	1	1	1	96	150	96	0	0	0	0	0	0	0	0	0	0	0	14	Aachen	m	68	1	1	1	1	1	91	130	87	1	0	1	1	0	1	0	0	0	1	0
44	Aachen	m	89	1	0	0	1	1	98	163	47	1	0	0	0	0	0	0	0	1	0	0	44	Aachen	m	87	1	0	1	1
45	Aachen	m	65	1	1	1	1	1	97	150	59	1	0	0	0	0	1	0	0	0	0	0	45	Aachen	m	66	1	1	1	1	1	99	135	63	1	0	1	0	0	1	0	0	0	0	0
61	Aachen	w	89	1	0	0				113	55	1	0	0	0	0	0	0	0	0	0	0	61	Aachen	w	94	1	1	1	1	0	95	160	96	0	0	1	0	0	1	0	0	0	0	0
58	Aachen	m	67	1	1	1	1	0	99	195	100	1		0	0	0	1	0	0	0	0	0	58	Aachen	m	61	1	1	1	1	0	99	150	105	1	0	0	0	0	0	1	0	0	1	0
48	Aachen	m	41	1	1	1	1	1	95	139	116	0	0	0	0	0	0	1	0	0	0	0	48	Aachen	m	47	1	1	1	0	0	95	130	135	0	0	0	0	0	0	0	0	0	0	0
122	Dueren	m	74	1	0	1	1	0	95	130	98	1	0	0	1	0	1	0	0	0	0	0	122	Dueren	m	68	1	1	1	1	0	95	130	87	1	0	0	0	0	0	0	0	0	0	0
121	Dueren	m	60	0	1	1	0	1	98	155	76	0	0	1	0	0	1	0	0	0	0	0	121	Dueren	m	68	1	1	0				130	56	0	0	1	0	0	1	1	0	0	0	0
120	Dueren	m	54	1	1	1	1	1	100	123	80	0	0	0	0	0	0	1	0	0	0	0	120	Dueren	m	54	1	1	1	1	0	99	164	65	1	0	0	0	0	0	0	0	0	0	0
100	Euskirchen	w	88	1	1	1	1	0	99	193	81	0	0	1	0	1	0	0	0	0	0	0	100	Euskirchen	w	89	1	0	1	1	1	90	70	25	0	1	0	0	0	0	0	0	0	0	0
99	Euskirchen	m	74	1	1	1	1	1	100	116	43	1	0	0	0	0	0	0	0	0	0	0	99	Euskirchen	m	70	1	0	0	1	1	99	90	60	1	0	0	0	1	0	0	0	0	1	0
98	Euskirchen	w	76	1	1	1	0	1	99	133	78	0	0	1	1	0	0	0	0	0	0	0	98	Euskirchen	w	67	1	1	1		0	94	140	160	0	0	0	0	0	1	0	0	0	0	0
86	Euskirchen	m	67	1	1	1	1	1	99	135	75	1	0	0	0	0	1	0	0	1	0	0	86	Euskirchen	m	55	1	1	1	1	0	98	120	59	0	0	0	0	0	0	1	0	0	0	0
84	Euskirchen	w	31	1	1	1	1	1	100	144	79	0	0	0	0	0	0	1	0	0	0	0	84	Euskirchen	w	34	1	1	1	1	1	89	130	78	0	0	0	0	0	0	0	0	0	0	0
82	Euskirchen	m	72	1	1	1	1	0	95	150	61	0	1	0	0	0	0	0	0	0	1	0	82	Euskirchen	m	80	1	1	1		0	98	180	74
81	Euskirchen	w	81	1	1	1	1	1	98	150	98	1	0	0	0	0	0	0	0	0	0	0	81	Euskirchen	w	78	1	1	1	1	0	96	150	62
141	Euskirchen	w	46	1	1	1	1	1	100	175	55	0	0	0	0	0	1	0	0	0	0	0	141	Euskirchen	w	43	1	1	1	1	0	99	170	76
114	Heinsberg	m	77	1	1	0	1	1	97	156	114	1	0	0	0	0	0	0	0	0	0	0	114	Heinsberg	m	82	1	1	1	1	0	97	130	65	1	0	0	0	0	0	0	0	1	0	0
112	Heinsberg	w	73	1	1	1	1	0	95	184	95	0	0	1	0	0	1	0	0	0	0	0	112	Heinsberg	w	79	1	0	0		1	93	150	65	1	0	1	1	0	1	0	0	0	0	0
109	Heinsberg	w	73	1	1	1	1	1	93	199	100	0	0	0	0	0	1	0	0	0	0	0	109	Heinsberg	w	77	1	1	1	1	0	100	130	94	0	0	0	0	0	0	0	0	0	0	0
149	Aachen	m	75	1	0	1	1	1	100	180	90	1	0	0		0	1	0	0	0	0	1	149	Aachen	m	81	1	1	0		1	91	190	99	1	0	0	0	0	0	0	0	0	0	0
12	Aachen	w	74	1	1	1	1	1	89	130	77	1	0	1	0	0	0	0	0	1	0	0	12	Aachen	w	75	1	1	1	1	1	97	120	98	0	0	0	0	0	1	0	0	0	0	0
37	Aachen	w	87	1	1	1	1	1	98		94	0	0	0	0	0	0	0	0	0	0	0	37	Aachen	w	79	1	1	1	1	1	86	106	83	0	0	0	0	0	0	0	0	0	1	0
38	Aachen	w	78	1	1	1	1	1	83	113	112	1	6	0	0	0	0	0	0	0	0	0	38	Aachen	w	84	1	1	1	1	1	98	120	65	0	0	0	0	0	1	0	0	0	0	0
133	Aachen	m	44	1	1	1	1	1	95	110	54												133	Aachen	m	35	1	1	1	1	1	94	130	132	0	0	0	0	0	0	1	0	0	0	0
49	Aachen	m	69	1	1	1	1	1	100	155		0	0	0	0	0	0	0	0	0	0	0	49	Aachen	m	63	1	1	1	0		97	100	74	1	0	0	0	0	0	0	0	1	0	0
88	Euskirchen	m	62	1	1	1	1	1	100	130	74	0	0	0	0	0	0	0	0	0	0	0	88	Euskirchen	m	66	1	1	1	1	1	98	90	138	1	0	0	0	0	0	0	0	0	0	0
85	Euskirchen	w	78	1	1	1	1	1	100	115	34	0	0	0	0	0	1	0	1	0	0	0	85	Euskirchen	w	77	1	1	1	1			180	80
80	Euskirchen	m	71	1	1	0	1	1	95	220	46	0	0	1	0	0	1	0	0	0	0	0	80	Euskirchen	m	71	1			1	1	98	160	108	0	0	0	0	0	0	0	0	0	0	0
143	Euskirchen	w	81	1	1	1	1	1	99	134		0	1	0	0	0	0	0	0	0	0	0	143	Euskirchen	w	84	1	1	1	1	1	93	130	80	0	1	0	0	0	0	0	0	0	0	0
113	Heinsberg	m	75	1	1	1	1	1	80	72	109	0	0	0	0	0	0	0	0	0	0	0	113	Heinsberg	m	78	1	1	0		1	96	220	90	0	0	0	0	0	0	0	0	0	0	0
110	Heinsberg	m	73	1	1	1	1	1	95	127	68	0	0	1	0	0	0	0	0	0	0	0	110	Heinsberg	m	65	1	1	1	1	1	96	90	100	0	0	0	0	0	0	0	0	0	0	0
106	Heinsberg	m	82	1	1	1	1	1	97	249	57	1	0	0	0	0	1	0	0	0	0	0	106	Heinsberg	m	78	1	1	1	1	1	98	130	56	0	0	0	0	0	0	0	0	0	0	0
